# Supplementary material for: Dose Escalation in Neoadjuvant Chemoradiotherapy for Rectal Cancer: Short-Term Efficacy and Toxicity of VMAT–SIB vs. 3D-CRT
Source: Medicina (Kaunas). 2025 Mar 11;61(3):483. doi: 10.3390/medicina61030483 (PMC11943629; doi:10.3390/medicina61030483)
Supplement: Supplementary file 1 [file medicina-61-00483-s001.zip]

Archive with 1 entries (1 files):
- medicina-3483644-supplementary.pdf
